# Supplementary material for: An Acid-Cleavable Lamellar Block Copolymer for Sub-30-nm Line Spacing Patterning via Graphoepitaxial Directed Self-Assembly and Direct Wet Etching
Source: Polymers (Basel). 2025 Sep 9;17(18):2435. doi: 10.3390/polym17182435 (PMC12473877; doi:10.3390/polym17182435)
Supplement: Supplementary file 1 [file polymers-17-02435-s001.zip]

Archive with 1 entries (1 files):
- polymers-3825651-supplementary.pdf
